# Supplementary material for: Association between Environmental Cadmium Exposure and Osteoporosis Risk in Postmenopausal Women: A Systematic Review and Meta-Analysis
Source: Int J Environ Res Public Health. 2022 Dec 28;20(1):485. doi: 10.3390/ijerph20010485 (PMC9820024; doi:10.3390/ijerph20010485)
Supplement: Supplementary file 1 [file ijerph-20-00485-s001.zip]

Archive with 1 entries (1 files):
- ijerph-2059517-supplementary.pdf
